# Supplementary material for: Intact Reflexive but Deficient Voluntary Social Orienting in Autism Spectrum Disorder
Source: Front Neurosci. 2015 Dec 1;9:453. doi: 10.3389/fnins.2015.00453 (PMC4665260; doi:10.3389/fnins.2015.00453)
Supplement: Supplementary file 1 [file Table1.XLSX]

## Sheet: Sheet1
Delay	Condition	Control (N=15)				ASD (N=14)				Group Difference	P-value
Short		Incongruent	Congruent	Cue Effect	P-value	Incongruent	Congruent	Cue Effect	P-value
	NP	364.7 (9.4)	355.4 (9.3)	9.2 (9.3)	0.326	383.8 (9.8)	385.9 (9.8)	-2.1 (9.8)	0.83	11.2 (13.6)	0.408
	P	350.9 (9.3)	363.5 (10.1)	-12.6 (9.3)	0.181	402.7 (9.8)	387.5 (18.2)	15.1 (9.8)	0.127	28.0 (13.5)	0.039
Intermediate
	NP	335.2 (8.7)	340.7 (8.6)	-5.5 (8.7)	0.529	371.2 (13.2)	356.8 (13.2)	14.4 (13.3)	0.285	19.7 (15.6)	0.208
	P	329.3 (8.7)	318.0 (8.9)	11.2 (8.7)	0.199	363.4 (13.1)	367.2 (18.2)	-3.8 (13.1)	0.771	15.1 (15.4)	0.325
Long
	NP	338.9 (6.4)	324.5 (6.4)	14.4 (6.4)	0.028	373.7 (10.8)	349.8 (10.8)	23.9 (10.8)	0.031	9.6 (12.3)	0.435
	P	306.9 (6.4)	303.4 (10.2)	3.6 (6.4)	0.582	368.8 (10.8)	357.8 (20.7)	11.1 (10.8)	0.31	7.7 (12.3)	0.534
Table 1: Estimated mean response times, cue effects, and group differences in reflexive social orienting.
Reflexive orienting results from the mixed effect model for the collapsed data, including response times in NP and P conditions, cue effects, and group differences between cue effects.
All values reflect estimated means (±SE) from the mixed effect analysis. Significant results are indicated in bold (p < 0.05).
