# Supplementary material for: Intact Reflexive but Deficient Voluntary Social Orienting in Autism Spectrum Disorder
Source: Front Neurosci. 2015 Dec 1;9:453. doi: 10.3389/fnins.2015.00453 (PMC4665260; doi:10.3389/fnins.2015.00453)
Supplement: Supplementary file 2 [file Table2.XLSX]

## Sheet: Sheet1
Delay	Condition	Control (N=15)				ASD (N=14)				Group Difference	P-value
Short		NP	P	Cue Effect	P-value	NP	P	Cue Effect	P-value
	Incongruent	364.7 (9.4)	350.9 (9.3)	13.8 (9.4)	0.147	383.8 (9.8)	402.7 (9.8)	-18.9 (9.9)	0.062	32.9 (13.7)	0.016
	Congruent	355.4 (9.3)	363.5 (10.1)	-8.1 (9.3)	0.39	385.9 (9.8)	387.5 (18.2)	-1.6 (9.8)	0.87	6.3 (13.6)	0.64
Intermediate
	Incongruent	335.2 (8.7)	329.3 (8.7)	6.0 (8.7)	0.496	371.2 (13.2)	363.4 (13.1)	7.8 (13.3)	0.56	1.8 (15.6)	0.906
	Congruent	340.7 (8.6)	318.0 (8.9)	22.7 (8.6)	0.011	356.8 (13.2)	367.2 (18.2)	-10.4 (13.2)	0.434	33.0 (15.4)	0.033
Long
	Incongruent	338.9 (6.4)	306.9 (6.4)	32.0 (6.4)	<0.001	373.7 (10.8)	368.8 (10.8)	4.9 (10.8)	0.654	27.2 (12.3)	0.027
	Congruent	324.5 (6.4)	303.4 (10.2)	21.1 (6.4)	0.002	349.8 (10.8)	357.8 (20.7)	-7.9 (10.8)	0.466	29.1 (12.3)	0.018
Table 2: Estimated mean response times, cue effects, and group differences in voluntary social orienting.
Voluntary orienting results from the mixed effect model for the collapsed data, including response times in Incongruent and Congruent conditions, cue effects, and group differences between cue effects.
All values reflect estimated means (±SE) from the mixed effect analysis. Significant and marginally significant results are indicated in bold (p < 0.05) and italics (p < 0.1), respectively.
